# Supplementary material for: Association of Thyroid Function with Suicidal Behavior: A Systematic Review and Meta-Analysis
Source: Medicina (Kaunas). 2021 Jul 15;57(7):714. doi: 10.3390/medicina57070714 (PMC8303342; doi:10.3390/medicina57070714)
Supplement: Supplementary file 1 [file medicina-57-00714-s001.zip]

Archive with 2 entries (2 files):
- File S1.pdf
- supplementary.pdf
